# Supplementary material for: A Reverse Genetic Approach for Studying sRNAs in Chlamydia trachomatis
Source: mBio. 2022 Jun 21;13(4):e00864-22. doi: 10.1128/mbio.00864-22 (PMC9426522; doi:10.1128/mbio.00864-22)
Supplement: TABLE S1 [file mbio.00864-22-s0009.xlsx]

## Sheet: MAPS enriched transcripts
Name	Chromosome	Region	Max group mean	Log₂ fold change	Fold change	P-value	FDR p-value	Bonferroni	Total counts	Total counts	Total counts	Total counts
ndk	GCA_000068585.1	complement(898118..898543)	67450.2	5.5355	46.3822	3.4726e-18	1.83026e-16	3.11145e-15	316965	1253575	6673	10726
CTL0290	GCA_000068585.1	362599..363372	896.967	4.88354	29.5183	7.31058e-53	6.55028e-50	6.55028e-50	10862	26086	502	279		Total counts for MS2-CtrR3 (n=2)
ribC	GCA_000068585.1	complement(782561..783160)	1115.75	3.86038	14.5241	7.74782e-52	3.47103e-49	6.94205e-49	13518	21161	942	557		Total counts for MS2-Control (n=2)
CTL0362	GCA_000068585.1	445916..447022	314.178	3.59065	12.0474	4.21768e-36	9.4476e-34	3.77904e-33	6563	11597	590	351		Complementary to CtrR3 seed region in the coding region
folP	GCA_000068585.1	complement(1010857..1012209)	3625.13	3.51657	11.4444	1.52951e-13	3.87864e-12	1.37044e-10	87872	169690	8909	5139		Complementary to CtrR3 seed region in the RBS
atpI	GCA_000068585.1	complement(659386..661335)	447.978	3.42044	10.7067	1.12861e-35	2.02246e-33	1.01123e-32	17031	28411	1982	828
CTL0720	GCA_000068585.1	855389..855649	820.748	3.23514	9.41619	7.77337e-40	2.32165e-37	6.96494e-37	5063	5804	595	199
radA	GCA_000068585.1	649836..651200	205.124	3.23107	9.38967	1.97486e-30	2.21184e-28	1.76948e-27	7766	6080	708	295
CTL0323	GCA_000068585.1	402067..403047	1026.32	3.1402	8.81646	2.42167e-23	1.97256e-21	2.16981e-20	17214	35913	2506	1310
CTL0060	GCA_000068585.1	72615..73289	3507.65	3.12448	8.72091	1.46381e-14	4.52266e-13	1.31157e-11	36792	89293	5783	3225
ompH	GCA_000068585.1	588987..589508	456.404	3.0889	8.50846	1.10504e-18	6.60078e-17	9.90117e-16	6362	5496	840	192
CTL0019	GCA_000068585.1	26424..28250	124.835	3.03896	8.21898	1.77009e-30	2.21184e-28	1.586e-27	4842	6899	742	242
pmpD	GCA_000068585.1	230359..234951	943.139	3.02601	8.14555	1.72845e-10	2.49789e-09	1.54869e-07	78976	148072	9813	6977
CTL0138	GCA_000068585.1	183418..183777	978.247	2.9516	7.73606	2.70337e-31	4.03703e-29	2.42222e-28	7808	10218	995	514
folA	GCA_000068585.1	complement(1010381..1010860)	1142.36	2.94632	7.70779	3.87016e-21	2.66743e-19	3.46766e-18	9600	19264	1520	835
CTL0748	GCA_000068585.1	complement(882056..882628)	212.909	2.92688	7.60463	9.22978e-18	4.35257e-16	8.26988e-15	1821	4699	376	174
CTL0895	GCA_000068585.1	1036521..1036775	216.434	2.9135	7.53442	3.98537e-23	2.97575e-21	3.57089e-20	999	1896	164	82
tdk	GCA_000068585.1	complement(528235..528846)	362.331	2.84878	7.20393	1.84199e-29	1.8338e-27	1.65042e-26	4282	7266	705	334
CTL0552	GCA_000068585.1	652297..652645	189.113	2.75095	6.73159	7.96644e-16	2.97414e-14	7.13793e-13	1137	2343	220	110
CTL0447	GCA_000068585.1	complement(538183..539274)	168.885	2.74911	6.72304	2.13128e-15	7.34473e-14	1.90963e-12	3097	6652	575	329
gspG	GCA_000068585.1	complement(957471..957800)	230.681	2.69436	6.47265	2.85955e-13	6.40539e-12	2.56215e-10	1468	2497	249	139
YtgB	GCA_000068585.1	403040..403819	651.092	2.66296	6.33333	4.05583e-14	1.17227e-12	3.63402e-11	8006	19003	1754	929
CTL0661	GCA_000068585.1	complement(781737..782564)	589.828	2.63101	6.1946	2.80815e-18	1.57256e-16	2.5161e-15	10215	14974	1554	977
rpsU	GCA_000068585.1	complement(709350..709526)	529.644	2.60121	6.06793	1.46874e-12	2.99088e-11	1.31599e-09	2526	2133	360	156
CTL0390	GCA_000068585.1	474568..475650	480.561	2.57439	5.95618	5.82004e-14	1.62961e-12	5.21475e-11	10639	16281	1477	1204
kdsB	GCA_000068585.1	522125..522889	230.148	2.56425	5.91449	6.29314e-21	4.02761e-19	5.63865e-18	3483	5660	639	345
CTL0594	GCA_000068585.1	complement(706072..708108)	881.321	2.47118	5.54495	1.36754e-16	5.83483e-15	1.22531e-13	34523	59014	6393	4024
CTL0830	GCA_000068585.1	complement(956523..957047)	111.288	2.44519	5.44595	1.22453e-11	2.28578e-10	1.09718e-08	1278	1718	236	121
rnc	GCA_000068585.1	649157..649852	77.6527	2.41828	5.34532	4.48043e-16	1.82476e-14	4.01447e-13	1546	1112	249	94
CTL0473	GCA_000068585.1	complement(567806..568702)	2099.08	2.38191	5.21226	1.63629e-13	3.96247e-12	1.46612e-10	33409	65566	8836	3682
CTL0015	GCA_000068585.1	22438..23016	261.878	2.33421	5.04276	3.88552e-11	6.69504e-10	3.48142e-08	3112	4727	579	382
CTL0389	GCA_000068585.1	474097..474510	320.036	2.31562	4.97818	6.18146e-17	2.7693e-15	5.53859e-14	2443	4493	562	315
CTL0674	GCA_000068585.1	805756..806637	119.046	2.29671	4.91334	1.55838e-13	3.87864e-12	1.39631e-10	2618	2666	511	208
folX	GCA_000068585.1	complement(570885..571328)	80.7255	2.28045	4.8583	1.35268e-10	2.08965e-09	1.212e-07	880	928	194	60
CTL0477	GCA_000068585.1	complement(1012206..1012580)	112.893	2.27955	4.85526	6.93882e-09	8.4016e-08	6.21719e-06	839	1359	213	86
infC	GCA_000068585.1	261951..262511	541.858	2.2781	4.85039	1.29183e-15	4.62993e-14	1.15748e-12	7553	7753	1392	681
rpmI	GCA_000068585.1	262498..262683	128.564	2.26489	4.80619	6.86365e-11	1.09818e-09	6.14983e-08	620	576	77	73
CTL0309	GCA_000068585.1	complement(382456..382902)	344.444	2.25994	4.78972	1.5866e-10	2.36932e-09	1.42159e-07	4135	3521	542	433
dnaX_1	GCA_000068585.1	complement(527349..528221)	71.9211	2.18821	4.55738	2.45167e-13	5.78078e-12	2.1967e-10	1462	1730	294	162
dppD	GCA_000068585.1	complement(598341..599711)	131.162	2.17784	4.52476	1.36326e-13	3.59259e-12	1.22148e-10	3988	5216	1025	363
dnaA	GCA_000068585.1	complement(71489..72454)	408.842	2.17727	4.52296	1.7692e-08	2.00659e-07	1.5852e-05	5203	16120	2135	914
CTL0831	GCA_000068585.1	complement(957032..957487)	330.902	2.1656	4.48652	1.67294e-10	2.4573e-09	1.49895e-07	3363	4355	668	417
lpxB	GCA_000068585.1	787931..789754	106.351	2.12441	4.36024	4.65137e-15	1.48844e-13	4.16762e-12	3801	6284	1123	429
CTL0061	GCA_000068585.1	73292..74572	434.398	2.10382	4.29845	3.19652e-13	6.98556e-12	2.86408e-10	10419	18662	2629	1578
CTL0384	GCA_000068585.1	466724..467368	140.538	2.10308	4.29625	7.91496e-07	7.0918e-06	0.00070918	1589	3182	623	161
CTL0675	GCA_000068585.1	complement(806553..807560)	140.391	2.09783	4.28064	1.2786e-12	2.66425e-11	1.14563e-09	3476	3662	782	328
CTL0511	GCA_000068585.1	complement(609313..610059)	679.158	2.09418	4.26985	1.46779e-10	2.22905e-09	1.31514e-07	9670	16790	2474	1416
CTL0361	GCA_000068585.1	complement(445045..445869)	26.0565	2.07911	4.22546	1.33391e-11	2.41229e-10	1.19518e-08	468	635	115	55
fabF	GCA_000068585.1	183788..185044	1745.6	2.04157	4.11692	6.03856e-11	9.83736e-10	5.41055e-08	46787	66106	11419	6119
CTL0016	GCA_000068585.1	23007..24281	103.174	2.04156	4.11691	6.15005e-16	2.39585e-14	5.51044e-13	3078	3605	660	390
sucC	GCA_000068585.1	244619..245779	536.297	2.00219	4.00608	2.18403e-12	4.34865e-11	1.95689e-09	10386	22550	3643	1672
CTL0880	GCA_000068585.1	complement(1014463..1015752)	124.213	2.00105	4.00292	1.34614e-11	2.41229e-10	1.20615e-08	3138	5193	1016	383
