# Supplementary material for: A Reverse Genetic Approach for Studying sRNAs in Chlamydia trachomatis
Source: mBio. 2022 Jun 21;13(4):e00864-22. doi: 10.1128/mbio.00864-22 (PMC9426522; doi:10.1128/mbio.00864-22)
Supplement: TABLE S2 [file mbio.00864-22-s0010.xlsx]

## Sheet: Table S2A
DNA oligonucleotides used in this study
Name	Description	Sequence (5' to 3')
P1	pBOMB4 vector forward	GGATAGACATTAGCTACAGAATC
P2	Δcassette reverse	GACCGGTACCTGCAGGACGTCGGATCCGTGAT
P3	Δcassette forward	CTGCAGGTACCGGTCGACCATTCAAATATG
P4	pBOMB4 vector reverse	GATTCTGTAGCTAATGTCTATCC
P5	bla reverse	AATCACATGTCATCCTTACCAATGCTTAATCAGTGAGG
P6	IncG terminator forward	GGATGACATGTGATTCGCG
P7	IncG terminator reverse	GTACCACCGGTGGATCCGTCGACGCG
P8	IhtA forward	ATCCACCGGTGGTACAAAAAGCCA
P9	IhtA reverse	TTGATAGAGTTATTTTACCAAAGTTGGTATTCTAACGCCATGGAATAGC
P10	pTet forward	TGGTAAAATAACTCTATCAACGATAGAGTGTC
P11	pTetR reverse	AACTTGGTCTGACAGTTAAGACCCACTTTCACATTTAAGTTG
P12	pBOMB5 vector forward	CTGTCAGACCAAGTTTACTCATATATAC
P13	pBOMB5 vector reverse	GTACCACCGGTGGATCCGTCGACGCG
P14	mCherry forward	ATCCACCGGTGGTACTTATTTGTACAGCTCATCC
P15	mCherry reverse	AGAGTTATTTTACCACGAGGAGCTTAAACATGGTCTCTAAGG
P16	CtrR1 forward	ATCCACCGGTGGTACAAAACCCCAGGCAGAGCG
P17	CtrR1 reverse	AGAGTTATTTTACCATTCCTAGGCAGAGTAATTCG
P18	CtrR2 forward	ATCCACCGGTGGTACGCTTCATGCTAACATGATTTTTTG
P19	CtrR2 reverse	AGAGTTATTTTACCAACAAATCTTATTAACTAAATAGTTTATAAAG
P20	CtrR3 forward	ATCCACCGGTGGTACGAATCGGGGAAAAATTTCAATAAAAAAC
P21	CtrR3 reverse	AGAGTTATTTTACCATAGGTTTCTTCTTCTGTTTTTGC
P22	CtrR4 forward	ATCCACCGGTGGTACAAAAGTGCCACCGAGAAGAG
P23	CtrR4 reverse	AGAGTTATTTTACCAGTAGATGTTTGGGTAAGGGG
P24	CtrR5 forward	ATCCACCGGTGGTACAAAAAAAGCCCGAAAAGCAACCC
P25	CtrR5 reverse	AGAGTTATTTTACCAGGTTTATCTAGTTTTTGCTAGTGAC
P26	CtrR6 forward	ATCCACCGGTGGTACAAAAACCTTAAGAATTTTGGGTTGTTC
P27	CtrR6 reverse	AGAGTTATTTTACCAGACGGCTGGGTCCCTC
P28	CtrR8 forward	ATCCACCGGTGGTACGGAGAAACGGCAGTGAGTTTAG
P29	CtrR8 reverse	AGAGTTATTTTACCAATTAACAGCACTGTCAGCAAGTTC
P30	CTIG643 forward	ATCCACCGGTGGTACAAAAAGAGTTCTCAATACTTCAAGAC
P31	CTIG643 reverse	AGAGTTATTTTACCACCCGGGAAAACTCATCGTC
P32	CTIG327 forward	ATCCACCGGTGGTACAAAAAGGTCTGAGCTTCGGTAAG
P33	CTIG327 reverse	AGAGTTATTTTACCAATTTAAGCCAATTCACAGAAAAAAGTAAG
P34	CTIG270 forward	ATCCACCGGTGGTACTCCTGTATTTTCGAGAATAGCTTC
P35	CTIG270 reverse	AGAGTTATTTTACCAAAATGTTTTGTTTGTGAGATATAATTATG
P36	CTIG360 forward	ATCCACCGGTGGTACCTAAACAAGCTAAGAACAAGGAC
P37	CTIG360 reverse	AGAGTTATTTTACCAAGTTTTTCTGGGTAAATCTCCATG
P38	CTIG498 forward	ATCCACCGGTGGTACTAGGTTTTTTTCTCAAAGTGTATCG
P39	CTIG498 reverse	AGAGTTATTTTACCATCTATACAATTAGTTTTTGAAAAAGACTTC
P40	CTIG504 forward	ATCCACCGGTGGTACAAAAACGACGAGGACCCTAAAG
P41	CTIG504 reverse	AGAGTTATTTTACCATAGCTTTTCCAGTCGTGCGTG
P42	pBOMB5 MS2-CtrR3 reverse	CAGACACCATCAGGGTCTGGAATTCTAGGTTTCTTCTTCTGTTTTTGC
P43	pBOMB5 MS2-CtrR3 link	CCCTGATGGTGTCTGAAAAACGTACCCTGATGGTGTACGTGGTAAAATAACTCT
P44	pBOMB5 MS2-RnpB T1 reverse	CTTTTGGAGGGGCAGGTACCACCGGTGGATCCGTCGACGCG
P45	pBOMB5 MS2-RnpB T1 forward	GTTTTTACGTACTCCGAATTCCAGACCCTGATGGTG
P46	pBOMB5 MS2-RnpB T1 link	CTGCCCCTCCAAAAGCAAAAACCCGCCGAAGCGGGTTTTTACGTACTCC
P47	CtrR3mut vector forward	TGGACTCGTTATTTGAAAGGACACGAAAATCCAAGATTCC
P48	CtrR3mut vector reverse	CAAATAACGAGTCCACCGAG
P49	pRSETC vector forward	CAGCCTGAATGGCG
P50	pRSETC vector reverse	ATTTCGCGGGATCGAGATC
P51	pRSETC CtrR3 forward	TCGATCCCGCGAAATGAATCGGGGAAAAATTTCAATAAAAAAC
P52	pRSETC tetR reverse	CGCCATTCAGGCTGCTTAAGACCCACTTTCACATTTAAGTTG
P53	pBAD33.1 vector forward	CTGTTGTTTGTCGGTGAACG
P54	pBAD33.1 vector reverse	GAGCTCGAATTCGCTAGCC
P55	pBAD33.1 gfp forward	AGTAAAGGAGAAGCACTTTTCAC
P56	pBAD33.1 gfp reverse	ACCGACAAACAACAGTTACTTGTATAGTTCATCCATGC
P57	pBAD33.1 hctB::gfp forward	AGCGAATTCGAGCTCCTCCTTGTCGATAGATCAAATAAG
P58	hctB::gfp reverse	TGCTTCTCCTTTACTGCGTTTCTTTTGTACTCCCAAC
P59	pBAD33.1 ytgB::gfp forward	AGCGAATTCGAGCTCGTTCCAGCACAATGTTCGCAC
P60	ytgB::gfp reverse	TGCTTCTCCTTTACTGGACCAAGCAATTGCATTATCTC
P61	pBAD33.1 ctl0389::gfp forward	AGCGAATTCGAGCTCCGAAGCTTCGATAGAAAGTAAGG
P62	ctl0389::gfp reverse	TGCTTCTCCTTTACTGTAACCGTATACACATGCGC
P63	pBAD33.1 ctl0015::gfp forward	AGCGAATTCGAGCTCCTGGCAGATCGCCAATTTG
P64	pBAD33.1 ctl0015::gfp reverse	TGCTTCTCCTTTACTTAACAGCACCCATACTCCTAAG
P65	pBAD33.1 rpsT::gfp forward	AGCGAATTCGAGCTCGTTCTTTGCGTTAAAGATAACAG
P66	pBAD33.1 rpsT::gfp reverse	TGCTTCTCCTTTACTGACTTTCTTGCTCGGTTTTC
P67	pBAD33.1 ctl0674::gfp forward	AGCGAATTCGAGCTCGCAGACACCACTACAATTTCAG
P68	pBAD33.1 ctl0674::gfp reverse	TGCTTCTCCTTTACTCAAAGAACAGAGAATAGAGATCATG
P69	pBAD33.1 ctl0190::gfp forward	AGCGAATTCGAGCTCGCGTAATGAGAAAGATTCCCCTA
P70	pBAD33.1 ctl0190::gfp reverse	TGCTTCTCCTTTACTTCCTCCTACACACTTATTCCGC
P71	pBAD33.1 rpsM::gfp forward	AGCGAATTCGAGCTCAACAATTTTTGACCTAAGATGC
P72	pBAD33.1 rpsM::gfp reverse	TGCTTCTCCTTTACTAGGAATATCTATTCCAATGATG
P73	pBAD33.1 gatA::gfp forward	AGCGAATTCGAGCTCTCCCGTGTCGTTGGGAG
P74	pBAD33.1 gatA::gfp reverse	TGCTTCTCCTTTACTTCTTAATTCTAAAGCACTCTTACG
P75	pBOMB5 nMen vector reverse	GTAAATTTGATAAAAACCTAAAAACATCG
P76	pBOMB5 hctA::gfp forward	TTTTATCAAATTTACATTAAAACTGAAAAAAATAGTTTAAAACAAC
P77	pBOMB5 hctA::gfp reverse	TGCTTCTCCTTTACTCATTTTTTTTGCCGTATCTTTTAGC
P78	pBOMB5 hctB::gfp forward	TTTTATCAAATTTACCTCCTTGTCGATAGATCAAATAAG
P79	pBOMB5 ytgB::gfp forward	TTTTATCAAATTTACGTTCCAGCACAATGTTCGCAC
P80	pBOMB5 ctl0389::gfp forward	TTTTATCAAATTTACCGAAGCTTCGATAGAAAGTAAGG
P81	pBOMB5 ctl0389m1::gfp forward	AGAGCAGTTATGGCTTGTTGCG
P82	pBOMB5 ctl0389m1::gfp reverse	CCGCAGGATTTCCTTACTTTC
P83	pBOMB5 ctl0389m1::gfp link	AAGGAAATCCTGCGGCGGGGAGAGAGCAGTTATGGCT
P84	pBOMB5 ctrR3m1 forward	GACACGAAAATCCAAGATTCC
P85	pBOMB5 ctrR3m1 link	TGGACTCGTTATTTGGGGAGACACGAAAATCCAA
P86	hctA RT forward	CGTAAAGAGTCCATTAAAGCAG
P87	hctA RT reverse	CTACTGTTTTTGTAGCGCGAAC
P88	hctB RT forward	TAGCTGTTGCTTTCTTAGCTA
P89	hctB RT reverse	CTGTAGCAGCTCGTAAGCCTGTA
P90	omcB RT forward	TTAGAGACCTCTATGGCAGAGT
P91	omcB RT reverse	AACCGGAGCAACCTTTTTACG
P92	16s rRNA RT forward	GGAAACGGCCGCTAATACCG
P93	16s rRNA RT reverse	GTAGGCCTTTACCCCACCAAC
P94	IhtA northern probe	GAGTCAGAAGCTATTCCATGGCGT
P95	CtrR1 northern probe	CTAAGCGACTACCCTAATCGAATTAC
P96	CtrR3 northern probe	ACTCGTTATTTGGGAGGACACGAA
P97	CtrR4 northern probe	AGACACGGTCACCCCTAACTACCA
P98	CtrR7 northern probe	GAAGCGGATCTAAGCTGTGTAAGC
P99	CtrR3mut northern probe	CCCCACTAGGCAAAAACAGAAGAAG
P100	5s rRNA northern probe	TTCGGAATGGTGTCAGGTGTTTCCCTCTC
P101	euo qPCR forward	TTATTCCGTGGGACAAGTGG
P102	euo qPCR reverse	TGCAAGACTTTTCCCTTTGC
P103	gapdh qPCR forward	AGGCGCTCACTGTTCTCTCCC
P104	gapdh qPCR reverse	CGCAAGGCTCGTAGACGCGC

## Sheet: Table S2B
Plasmids used to transform in C. trachomatis serovar L2
Name	Description	Marker	Source
pBOMB4-tet-mCherry	Tet-inducible protein expression plasmid	AmpR	Bauler 2014
pBOMB4-Δcassette	pBOMB4-tet-mCherry without the expression cassette	AmpR	This study
pBOMB5-tet-IhtA	Tet-inducible IhtA expression plasmid. Only one tet operator and expression cassette is placed downstream of bla gene	AmpR	This study
pBOMB5-tet-mCherry	Tet-inducible mCherry expression plasmid	AmpR	This study
pBOMB5-tet-CtrR1	Tet-inducible CtrR1 expression plasmid	AmpR	This study
pBOMB5-tet-CtrR2	Tet-inducible CtrR2 expression plasmid	AmpR	This study
pBOMB5-tet-CtrR3	Tet-inducible CtrR3 expression plasmid	AmpR	This study
pBOMB5-tet-CtrR4	Tet-inducible CtrR4 expression plasmid	AmpR	This study
pBOMB5-tet-CtrR5	Tet-inducible CtrR5 expression plasmid	AmpR	This study
pBOMB5-tet-CtrR6	Tet-inducible CtrR6 expression plasmid	AmpR	This study
pBOMB5-tet-CtrR8	Tet-inducible CtrR8 expression plasmid	AmpR	This study
pBOMB5-tet-CTIG643	Tet-inducible CTIG643 expression plasmid	AmpR	This study
pBOMB5-tet-CTIG327	Tet-inducible CTIG327 expression plasmid	AmpR	This study
pBOMB5-tet-CTIG270	Tet-inducible CTIG270 expression plasmid	AmpR	This study
pBOMB5-tet-CTIG360	Tet-inducible CTIG360 expression plasmid	AmpR	This study
pBOMB5-tet-CTIG498	Tet-inducible CTIG498 expression plasmid	AmpR	This study
pBOMB5-tet-CTIG504	Tet-inducible CTIG504 expression plasmid	AmpR	This study
pBOMB5-tet-MS2-CtrR3	Tet-inducible MS2-CtrR3 expression plasmid	AmpR	This study
pBOMB5-tet-MS2-RnpB T1	Tet-inducible MS2-RnpB T1 expression plasmid	AmpR	This study
pBOMB5-tet-CtrR3mut	Tet-inducible CtrR3mut expression plasmid	AmpR	This study
pBOMB5-IhtA-hctA::gfp	Tet-inducible IhtA expression + hctA translational fusion	AmpR	This study
pBOMB5-IhtA-hctB::gfp	Tet-inducible IhtA expression + hctB translational fusion	AmpR	This study
pBOMB5-CtrR3-hctB::gfp	Tet-inducible CtrR3 expression + hctB translational fusion	AmpR	This study
pBOMB5-CtrR3-ytgB::gfp	Tet-inducible CtrR3 expression + ytgB translational fusion	AmpR	This study
pBOMB5-CtrR3-ctl0389::gfp	Tet-inducible CtrR3 expression + ctl0389 translational fusion	AmpR	This study
pBOMB5-CtrR3mut-ytgB::gfp	Tet-inducible CtrR3mut expression + ytgB translational fusion	AmpR	This study
pBOMB5-CtrR3mut-ctl0389::gfp	Tet-inducible CtrR3mut expression + ctl0389 translational fusion	AmpR	This study
pBOMB5-CtrR3-ctl0389m1::gfp	Tet-inducible CtrR3 expression + ctl0389m1 translational fusion	AmpR	This study
pBOMB5-CtrR3m1-ctl0389m1::gfp	Tet-inducible CtrR3m1 expression + ctl0389m1 translational fusion	AmpR	This study
Plasmids used to transform in E. coli (NEB5-alpha)
Name	Description	Marker	Source
pRSETC	IPTG-inducible protein expression plasmid	AmpR	Thermo
pRSETC-tet-CtrR3	Tet-inducible CtrR3 expression plasmid	AmpR	This study
pRSETC-tet-CtrR3mut	Tet-inducible CtrR3mut expression plasmid	AmpR	This study
pBAD33.1	Arabinose-inducible protein expression plasmid	CmR	Chung 2010
pBAD33.1-hctB::gfp	Arabinose-inducible hctB::gfp expression plasmid	CmR	This study
pBAD33.1-ytgB::gfp	Arabinose-inducible ytgB::gfp expression plasmid	CmR	This study
pBAD33.1-ctl0389::gfp	Arabinose-inducible ctl0389::gfp expression plasmid	CmR	This study
pBAD33.1-ctl0015::gfp	Arabinose-inducible ctl0015::gfp expression plasmid	CmR	This study
pBAD33.1-rpsT::gfp	Arabinose-inducible rpsT::gfp expression plasmid	CmR	This study
pBAD33.1-ctl0674::gfp	Arabinose-inducible ctl0674::gfp expression plasmid	CmR	This study
pBAD33.1-ctl0190::gfp	Arabinose-inducible ctl0190::gfp expression plasmid	CmR	This study
pBAD33.1-rpsM::gfp	Arabinose-inducible rpsM::gfp expression plasmid	CmR	This study
pBAD33.1-gatA::gfp	Arabinose-inducible gatA::gfp expression plasmid	CmR	This study
